# Supplementary material for: Ovarian tumours of different histologic type and clinical stage induce similar changes in lipid metabolism
Source: Br J Cancer. 2018 Oct 8;119(7):847–54. doi: 10.1038/s41416-018-0270-z (PMC6189177; doi:10.1038/s41416-018-0270-z)
Supplement: Supplementary file 1 — Supplementary Table S1 [file 41416_2018_270_MOESM1_ESM.xlsx]

## Sheet: Supplementary Table S1
Supplementary Table S1. Number of lipids and the mean coefficient of variation (CV) for all the analyzed lipid classes.
Lipid class	Number of lipids	CV
AC	8	0.154018
CE	21	0.239464
Cer d16:1	8	0.264804
Cer d18:0	7	0.360034
Cer d18:1	9	0.247985
Cer d18:2	9	0.270281
Cer d20:1	4	0.22194
DAG	18	0.286819
Gb3	4	0.410476
Glc/GalCer	22	0.294261
LacCer	10	0.281787
LPC	40	0.112308
LPC P/LPC O	13	0.105825
LPE	11	0.12307
LPE P/LPE O	2	0.127403
PC	70	0.19958
PC P/PC O	46	0.23161
PE	23	0.266345
PE P/PE O	15	0.295298
PG	4	0.22803
PI	19	0.189919
S1P/SA1P	4	0.0873977
SM	41	0.157192
TAG	42	0.111484
