# Supplementary material for: Ovarian tumours of different histologic type and clinical stage induce similar changes in lipid metabolism
Source: Br J Cancer. 2018 Oct 8;119(7):847–54. doi: 10.1038/s41416-018-0270-z (PMC6189177; doi:10.1038/s41416-018-0270-z)
Supplement: Supplementary file 2 — Supplementary Table S2 [file 41416_2018_270_MOESM2_ESM.xlsx]

## Sheet: Supplementary Table S2
Supplementary Table S2. Lipids that showed consistent alteration in all three and were significant in at least two study cohorts.
		Charité		Finland		Charité Discovery
Lipid class	Lipid name	Change (%)	p-value	Change (%)	p-value	Change (%)	p-value
CE	CE 14:0	-10.4612	0.113067	-22.28	1.23338e-05	-22.2561	4.06268e-06
	CE 14:1	-13.0294	0.24734	-28.2095	0.000148313	-22.0039	4.67396e-05
	CE 16:2	-11.8144	0.0599498	-20.6928	0.00033234	-21.096	2.0396e-07
	CE 18:0	-9.76746	0.112971	-10.7588	0.0195809	-26.7005	4.86247e-10
	CE 18:2	-9.87396	0.028318	-2.11801	0.568406	-21.8806	7.24211e-10
Cer d16:1	Cer(d16:1/23:0)	-7.04277	0.299748	-28.5211	2.63526e-06	-24.9035	0.000570769
	Cer(d16:1/24:0)	-17.7023	0.0270549	-30.2048	5.95137e-07	-29.2936	6.12268e-08
	Cer(d16:1/26:0)	-15.747	0.0554987	-18.6974	0.00305772	-17.0891	0.0040237
Cer d18:0	Cer(d18:0/18:0)	36.0944	0.00120427	44.9861	0.043651	49.7336	5.70564e-05
	Cer(d18:0/20:0)	28.2395	0.0225617	58.2351	0.000409144	21.9813	0.0179957
	Cer(d18:0/23:0)	-8.81005	0.157771	-20.3974	0.0011741	-17.4032	0.00382599
Cer d18:1	Cer(d18:1/18:0)	56.1981	2.88732e-06	52.4529	0.000194728	71.3601	7.23907e-12
	Cer(d18:1/20:0)	15.9266	0.0271234	24.3976	0.0269381	39.727	9.93978e-08
	Cer(d18:1/24:0)	-4.36285	0.569596	-13.5964	0.00207371	-11.8664	0.00859773
	Cer(d18:1/24:1)	18.7758	0.00276461	6.9324	0.476526	30.5447	1.09538e-06
Cer d18:2	Cer(d18:2/18:0)	28.0314	0.005098	20.6792	0.0629227	26.2425	0.000522681
	Cer(d18:2/23:0)	-10.8788	0.189569	-17.8825	0.000775718	-18.4987	0.000558001
	Cer(d18:2/24:0)	-13.4373	0.105485	-20.7986	9.86387e-05	-22.3589	1.05505e-05
	Cer(d18:2/26:0)	-10.709	0.298221	-9.84111	0.0373964	-14.1902	0.0400531
Cer d20:1	Cer(d20:1/24:1)	29.0659	0.000683145	13.4633	0.126365	43.9395	2.06042e-07
DAG	DAG(14:0/18:1)	-24.0154	0.203196	-23.5159	0.000962259	-39.0948	0.000685244
Gb3	Gb3(d18:1/24:0)	-16.8274	0.0105219	-7.6817	0.788074	-23.0584	8.55861e-05
Glc/GalCer	Glc/GalCer(d16:1/20:0)	-21.5828	0.0107075	-25.1413	0.00134846	-16.7778	0.0009662
	Glc/GalCer(d16:1/22:0)	-19.0111	0.0145402	-29.4653	4.22952e-05	-23.4425	1.46352e-05
	Glc/GalCer(d16:1/23:0)	-22.8298	0.00318037	-22.53	0.0081553	-19.256	0.000383609
	Glc/GalCer(d16:1/24:0)	-26.922	0.000450939	-25.7947	0.0127869	-23.1246	5.03848e-06
	Glc/GalCer(d18:1/20:0)	-15.441	0.0189459	-6.73018	0.844901	-19.7474	9.21228e-05
	Glc/GalCer(d18:1/22:0)	-18.7838	0.00115578	-11.2179	0.75158	-25.8576	2.64784e-07
	Glc/GalCer(d18:1/23:0)	-19.4336	0.00321871	-15.9016	0.0810651	-23.8435	7.83858e-07
	Glc/GalCer(d18:1/24:0)	-17.2222	0.00175011	-19.6994	0.0469335	-24.1892	4.69029e-07
	Glc/GalCer(d18:1/26:0)	-16.2746	0.0159411	-23.7465	0.00189538	-21.0422	9.39243e-05
	Glc/GalCer(d18:2/20:0)	-19.8873	0.00303523	-11.7004	0.586788	-23.3289	0.000171566
	Glc/GalCer(d18:2/22:0)	-19.1816	0.00180781	-19.5538	0.0224086	-17.9011	0.000495403
	Glc/GalCer(d18:2/23:0)	-22.2451	0.00317217	-20.4715	0.012263	-21.5763	5.2011e-05
	Glc/GalCer(d18:2/24:0)	-17.1009	0.00158254	-17.5262	0.088251	-23.8683	4.76408e-08
LacCer	LacCer(d16:1/16:0)	-3.89099	0.495317	-12.8283	0.0163048	-21.0951	5.26674e-05
LPC	LPC 14:0_sn1	-31.1885	1.86615e-05	-13.7445	0.00126172	-19.1463	0.00159757
	LPC 14:0_sn2	-33.9804	3.12825e-05	-20.9956	3.42791e-05	-30.3004	2.25669e-05
	LPC 18:2_sn1	-32.0073	1.07652e-05	-4.96344	0.146663	-29.6804	1.9304e-07
	LPC 18:2_sn2	-33.423	2.8599e-06	-12.7956	0.00392089	-34.7067	2.31586e-12
	LPC 20:0_sn1	-24.5487	6.20104e-05	-2.65912	0.307506	-16.5504	0.00340493
	LPC 20:0_sn2	-25.1537	9.85932e-06	-6.86515	0.0853775	-14.6301	0.0110092
	LPC 20:2_sn2	-25.3616	6.71962e-06	-7.03441	0.0666273	-16.3793	3.18961e-05
	LPC 20:3_sn2	-19.023	0.00321174	-2.64123	0.2264	-24.444	1.37218e-06
	LPC 22:0_sn1	-27.2468	1.56843e-07	-13.3278	0.00403373	-28.7414	6.26105e-10
	LPC 24:0_sn1	-20.9511	3.39857e-06	-10.0347	0.0147686	-28.6643	1.51205e-12
	LPC 24:0_sn2	-18.983	2.01152e-05	-11.5613	0.00673656	-28.9361	2.26589e-13
LPC O	LPC O-20:0	-19.6227	0.00113108	-6.00819	0.0946758	-15.533	0.00071296
	LPC O-22:0	-15.6108	0.0069303	-6.58333	0.0735265	-25.251	4.77559e-11
	LPC O-22:1	-22.3275	0.000369943	-5.28286	0.112881	-17.4927	0.00188929
	LPC O-24:1	-15.3405	0.018647	-6.13953	0.0930225	-17.8083	8.20807e-05
	LPC O-24:2	-25.2783	5.49748e-05	-8.46512	0.203479	-33.0189	1.16465e-08
LPE	LPE 18:2_sn1	-37.7233	5.77784e-06	-1.25448	0.288301	-40.1277	1.46715e-11
	LPE 18:2_sn2	-37.2159	1.79349e-06	-3.99625	0.191151	-35.4275	4.55679e-10
LPE P	LPE P-16:0	-9.856	0.0128987	-23.3219	1.53011e-07	-12.4111	0.196806
	LPE P-18:0	-13.2116	0.00522046	-12.7708	9.43748e-05	-7.75551	0.382256
PC	PC 28:0	-47.1848	5.46605e-06	-47.7765	2.718e-07	-59.0284	1.45753e-15
	PC 30:0	-26.3875	0.00101131	-25.0693	2.10248e-05	-43.4346	3.98742e-15
	PC 30:1	-39.3758	0.000210313	-34.6473	1.24462e-06	-52.1285	2.38926e-13
	PC 30:2	-57.5982	4.1677e-08	-48.1678	4.5151e-07	-61.4174	2.12578e-14
	PC 31:1	-14.8338	0.311017	-23.7886	0.00168179	-36.9399	1.85983e-08
	PC 32:1	-12.1728	0.795234	-15.0111	0.0158562	-28.9809	1.89447e-06
	PC 32:2	-37.9508	8.66966e-07	-26.7247	1.87215e-06	-52.4626	3.99043e-19
	PC 32:3	-42.8701	1.1493e-05	-34.2634	2.89791e-07	-58.535	4.23029e-17
	PC 33:2	-18.0423	0.0101971	-7.80471	0.0977943	-35.6374	6.93214e-13
	PC 33:3	-23.3336	0.0207634	-23.3626	0.000187622	-41.957	4.1752e-11
	PC 34:2	-15.8503	0.00139742	-5.84673	0.198378	-28.6051	4.49713e-10
	PC 34:3a	-22.1439	0.000501475	-14.2267	0.0104882	-37.925	9.73093e-14
	PC 34:3b	-19.1936	0.0249896	-17.4845	0.00129236	-35.7666	3.85197e-12
	PC 34:3c	-25.3933	0.00159542	-21.8417	0.0103161	-44.1004	1.19318e-13
	PC 34:4	-35.397	1.31132e-05	-22.1013	4.45026e-05	-52.068	5.55765e-16
	PC 34:5	-28.0196	0.00642137	-39.3592	2.92113e-08	-41.2915	1.39351e-05
	PC 35:2a	-16.4798	0.036097	-0.379811	0.931414	-26.2669	2.62768e-06
	PC 35:2b	-16.1135	0.00591706	-2.86808	0.413141	-28.1352	1.10339e-09
	PC 35:3a	-26.6806	1.3378e-05	-5.92995	0.150654	-39.7614	3.07105e-15
	PC 35:3b	-17.0633	0.0188145	-4.47753	0.205992	-35.928	2.02996e-09
	PC 36:1	-16.2773	0.0330125	-9.50985	0.038027	-12.4815	0.0527311
	PC 36:2	-22.6042	7.21066e-05	-7.68984	0.103313	-35.0703	1.95136e-13
	PC 36:3a	-30.7959	3.23757e-07	-3.8051	0.279612	-35.9839	2.18127e-14
	PC 36:3b	-14.595	0.0397797	-4.91024	0.18628	-29.1652	1.88707e-08
	PC 36:5a	-16.9158	0.0302537	-10.6079	0.0973977	-32.1394	1.39064e-07
	PC 36:6	-28.7571	0.000771833	-20.2827	0.00074956	-46.4412	1.95969e-09
	PC 36:7	-32.8173	0.000932327	-52.6941	1.56495e-13	-27.4135	2.13312e-05
	PC 37:1	-16.8472	0.0035392	-5.10196	0.299528	-20.5402	4.57658e-06
	PC 37:2	-26.4934	2.57385e-05	-11.6707	0.0219909	-36.2707	6.01843e-13
	PC 37:3	-13.4622	0.0309788	-2.18128	0.432362	-30.3806	7.44414e-09
	PC 38:0	-10.8696	0.0491271	-5.94189	0.106379	-29.1137	5.03056e-11
	PC 38:3	-19.3858	0.00738909	-3.02769	0.261644	-30.5974	1.4682e-09
	PC 38:5b	-4.44354	0.564081	-19.561	0.00205126	-16.0783	0.0033479
	PC 38:6a	-28.1339	9.29999e-05	-9.88194	0.0506816	-34.9501	2.64757e-10
	PC 38:6b	-33.2236	1.32385e-06	-5.75637	0.4465	-38.0323	7.11264e-13
	PC 40:8	-22.0347	0.00382733	-7.70959	0.0508079	-33.4407	6.83188e-10
PC P	PC P-34:2	-29.8202	2.31435e-06	-12.6799	0.0351945	-33.273	2.70796e-13
PC O	PC O-32:1	-17.5937	0.0109359	-3.39381	0.489952	-31.2782	7.11626e-10
	PC O-34:1	-13.3594	0.0124544	-0.223537	0.968436	-22.246	1.20806e-08
	PC O-34:2	-29.908	1.00597e-05	-12.6046	0.0311974	-39.7321	6.69309e-17
	PC O-36:1	-10.2037	0.0749216	-9.83665	0.026373	-27.6142	1.47006e-07
	PC O-36:2b	-27.1215	4.40391e-06	-2.13783	0.92383	-36.3271	4.17083e-14
	PC O-36:3a	-28.8535	4.76244e-07	-4.58634	0.424042	-38.7382	4.81806e-16
	PC O-36:3b	-22.1181	0.000151086	-0.177102	0.644408	-33.2198	4.7248e-13
	PC P 36:2a	-25.8241	0.000101237	-9.02375	0.235366	-26.7838	6.16624e-08
	PC P-32:0	-17.5688	0.00126651	-6.80984	0.214071	-20.2182	8.08824e-07
	PC P-32:1	-16.1595	0.0178629	-11.7282	0.159164	-21.3932	1.5634e-05
	PC P-34:1	-13.819	0.0394578	-3.22572	0.814745	-13.8947	0.000359957
PE	PE 34:3	-19.0651	0.327562	-19.5406	0.00881274	-49.7197	8.11147e-07
	PE 36:2	-10.7491	0.3257	-17.09	0.0103914	-37.8766	1.47325e-06
	PE 36:3a	-31.0416	0.00470759	-3.92733	0.35921	-53.8236	1.98925e-07
	PE 36:3b	-44.6473	0.00257974	-5.43908	0.674175	-54.7119	3.89452e-08
	PE 36:5	-6.38407	0.700126	-25.9398	4.14052e-05	-26.4642	0.0226396
	PE 38:3	-9.74539	0.582664	-10.6461	0.0424556	-40.4132	6.79216e-07
	PE 38:5b	-7.24011	0.995209	-23.5251	0.000103124	-36.8713	0.000156194
PE O	PE O-34:1	-25.6152	3.8075e-05	-11.6918	0.0296809	-12.4407	0.0472183
	PE O-36:4	-35.895	1.30735e-05	-2.5831	0.148293	-49.144	4.86345e-11
	PE O-38:5	-35.4122	2.96965e-06	-0.204898	0.419453	-38.4562	1.29933e-09
	PE O-38:6	-22.665	0.00103451	-4.23955	0.258959	-16.1947	0.044439
PG	PG 34:1	-2.64391	0.870244	-13.6093	0.0244775	-22.9035	0.0114267
	PG 36:2	-5.47331	0.740423	-16.6253	0.00672195	-25.6233	0.000348371
PI	PI 32:0	-22.0131	0.18094	-19.641	0.00460235	-49.5769	0.000302091
	PI 34:1	-18.6696	0.0497304	-7.19427	0.163032	-31.2988	0.000467387
	PI 34:2	-17.5816	0.0155548	-4.08188	0.371235	-31.3084	6.3897e-06
	PI 36:1	-30.7451	4.0807e-05	-16.6656	0.00127265	-40.0983	3.79203e-07
	PI 36:3a	-42.8178	1.41548e-08	-1.93499	0.195432	-51.5192	9.93105e-10
	PI 36:3b	-27.666	0.000209154	-3.83584	0.223208	-39.577	2.9748e-09
	PI 38:2	-25.0786	0.000265074	-16.0509	0.00159324	-40.4991	3.5302e-07
	PI 38:3a	-23.4958	0.000494319	-4.83745	0.104427	-33.795	1.57079e-09
	PI 38:3b	-23.7319	0.00690263	-3.88868	0.458363	-13.2749	0.0499246
S1P	S1P d16:1	-10.1779	0.0451528	-14.203	0.000157597	-19.9536	1.36241e-08
	S1P d18:1	-3.67589	0.333235	-9.3345	0.00128087	-19.3192	1.29514e-07
	S1P d18:2	-11.3335	0.0073842	-1.95553	0.395519	-29.3429	1.18413e-13
SA1P	SA1P d18:0	-6.44351	0.125825	-10.9952	0.000561317	-24.7988	5.31914e-13
SM	SM 30:2	-29.2663	0.000123916	-24.5179	0.000252513	-35.7591	2.19028e-11
	SM 31:1	-9.28983	0.158134	-11.2906	0.0328803	-24.7199	1.23488e-07
	SM 32:1	-3.43262	0.615007	-9.81481	0.00384352	-17.3411	7.38938e-06
	SM 32:2	-14.3948	0.0056705	-13.6731	0.000974423	-27.9916	3.33755e-11
	SM 36:0	27.8306	0.0115068	39.9935	0.00818581	6.93951	0.28761
	SM 37:2	-24.6674	4.19045e-05	-9.47444	0.0691436	-34.8224	1.40743e-13
	SM 39:1	-8.89033	0.203429	-16.4652	0.000170586	-27.5161	1.33201e-10
	SM 40:2b	-10.0206	0.0438621	-7.86094	0.0208405	-27.3389	4.47495e-12
	SM 44:2	12.5989	0.0347675	13.0798	0.0411399	5.03362	0.304186
TAG	TAG(14:0/16:0/18:1)	-21.1519	0.112427	-31.0455	6.37751e-06	-37.3323	9.98403e-05
	TAG(14:0/16:0/18:2)	-16.3029	0.318186	-31.2154	1.68943e-05	-36.5211	0.000227437
	TAG(14:0/16:1/18:1)	-23.5085	0.0854962	-30.3999	1.13138e-05	-44.3257	0.00015381
	TAG(14:0/16:1/18:2)	-28.1219	0.00911121	-35.4705	1.66401e-05	-50.8843	2.37446e-06
	TAG(14:0/17:0/18:1)	-1.9004	0.555294	-20.4434	0.00351227	-22.5934	0.0449146
	TAG(14:0/18:0/18:1)	-17.4833	0.166348	-29.3607	4.4159e-05	-44.4087	0.000169495
	TAG(14:0/18:2/18:2)	-26.3523	0.0102818	-23.0184	0.0129398	-47.6929	3.25442e-06
	TAG(14:1/16:0/18:1)	-18.8991	0.528405	-30.3	1.88142e-05	-35.3507	0.00477852
	TAG(14:1/16:1/18:0)	-11.6386	0.859802	-23.721	0.00134245	-28.7382	0.0163844
	TAG(14:1/18:0/18:2)	-12.7028	0.391421	-13.9904	0.00760837	-25.3132	0.0135902
	TAG(14:1/18:1/18:1)	-9.5843	0.407992	-15.6789	0.00876661	-32.9718	0.000124843
	TAG(16:0/18:1/18:1)	18.4297	0.00156671	2.96531	0.779966	9.24116	0.0367769
	TAG(16:1/16:1/16:1)	-19.3127	0.207089	-26.6655	0.000522311	-43.719	5.15859e-05
	TAG(16:1/16:1/18:0)	-19.1969	0.108075	-27.5653	2.46537e-05	-40.5317	6.64426e-05
	TAG(18:1/18:1/20:4)	30.2823	0.00270343	40.4798	9.67727e-07	28.4466	6.74404e-06
	TAG(18:1/18:1/22:6)	52.8245	0.000604304	28.588	0.00444903	54.9409	5.3835e-08
